# Supplementary material for: Chronic kidney disease biomarkers and mortality among older adults: A comparison study of survey samples in China and the United States
Source: PLoS One. 2022 Jan 12;17(1):e0260074. doi: 10.1371/journal.pone.0260074 (PMC8754291; doi:10.1371/journal.pone.0260074)
Supplement: S7 Table — 1. Demographic characteristics and weighted mean (SD) of biomarkers (Chinese participants: CLHLS 2012). 2. Demographic characteristics and weighted mean (SD) of biomarkers (US participants: NHANES 2011–2014). (ZIP) [file pone.0260074.s007.zip]

Archive with 2 entries (2 files):
- S7-1 Table.pdf
- S7-2 Table.pdf
